# Supplementary material for: IFN-γ-Based ELISpot as a New Tool to Detect Human Infections with Borna Disease Virus 1 (BoDV-1): A Pilot Study
Source: Viruses. 2023 Jan 10;15(1):194. doi: 10.3390/v15010194 (PMC9864614; doi:10.3390/v15010194)
Supplement: Supplementary file 1 [file viruses-15-00194-s001.zip]

Archive with 6 entries (5 files):
- viruses-2088748-supplementary/
- viruses-2088748-supplementary/viruses-2088748_supplement_Figure S1.pptx
- viruses-2088748-supplementary/viruses-2088748_supplement_Figure S2.pdf
- viruses-2088748-supplementary/viruses-2088748_supplement_Table S1.pdf
- viruses-2088748-supplementary/viruses-2088748_supplement_Table S2.pdf
- viruses-2088748-supplementary/viruses-2088748_supplement_Table S3.pdf
